# Supplementary material for: Multi-View Transformers for Structure-Aware HA–NA Drift Risk Scoring and Mutation Hotspot Mapping
Source: Viruses. 2026 Mar 30;18(4):421. doi: 10.3390/v18040421 (PMC13120412; doi:10.3390/v18040421)
Supplement: Supplementary file 1 [file viruses-18-00421-s001.zip]

Archive with 1 entries (1 files):
- viruses-4197771-supplementary.pdf
